# Supplementary material for: Design of a Soft Robotic Artificial Cardiac Wall
Source: Artif Organs. 2025 Mar 12;49(8):1265–76. doi: 10.1111/aor.14978 (PMC12269355; doi:10.1111/aor.14978)
Supplement: Supplementary file 1 — Video S1. [file AOR-49-1265-s002.zip]

Archive with 3 entries (3 files):
- aor14978-sup-0004-Video_S1.mp4
- aor14978-sup-0005-Video_S2.mp4
- aor14978-sup-0006-Video_S3.mp4
