# Supplementary material for: Design of a Soft Robotic Artificial Cardiac Wall
Source: Artif Organs. 2025 Mar 12;49(8):1265–76. doi: 10.1111/aor.14978 (PMC12269355; doi:10.1111/aor.14978)
Supplement: Supplementary file 2 — Appendix S1. [file AOR-49-1265-s001.zip]

Archive with 13 entries (13 files):
- aor14978-sup-0001-supinfo_placeholder_S1.png
- aor14978-sup-0002-supinfo_placeholder_S2.png
- aor14978-sup-0003-supinfo_placeholder_S3.png
- aor14978-sup-0007-Supplementary_Figure_1.pdf
- aor14978-sup-0008-Supplementary_Figure_2.pdf
- aor14978-sup-0009-Supplementary_Figure_3.pdf
- aor14978-sup-0010-Supplementary_Figure_4.pdf
- aor14978-sup-0011-Supplementary_Figure_5.pdf
- aor14978-sup-0012-Supplementary_Figure_6.pdf
- aor14978-sup-0013-Supinfo.pdf
- aor14978-sup-0014-Video_S1_Transcription_file.txt
- aor14978-sup-0015-Video_S2_Transcription_file.txt
- aor14978-sup-0016-Video_S3_Transcription_file.txt
