# Supplementary material for: Design of a Soft Robotic Artificial Cardiac Wall
Source: Artif Organs. 2025 Mar 12;49(8):1265–76. doi: 10.1111/aor.14978 (PMC12269355; doi:10.1111/aor.14978)
Supplement: Supplementary file 2 — Appendix S1. [file AOR-49-1265-s001.zip › aor14978-sup-0014-Video_S1_Transcription_file.txt]

-Design of a soft robotic cardiac matrix-
Video Concept

Heart failure is responsible for 17 million deaths per year, accounting for approximately 45% of total deaths. Currently, no destination therapy is available.
The soft robotic cardiac matrix consists of an endocardial shell surrounded by a bioinspired myocardium. It features an inlet and an outlet tube for connection with natural tissues. When the bioinspired myocardium contracts and relaxes, the soft robotic cardiac matrix transitions between systolic and diastolic configurations, respectively.
The artificial muscle unit comprises an inner elastomeric chamber and an outer braided mesh. These two components are joined by two silicone end-fittings, with a tube for air supply inserted into one extremity of the artificial muscle.
The soft robotic cardiac matrix is constructed with an endocardial shell, encased by inner and outer myocardial layers. The shell and artificial myocardium are coupled to a top and a bottom plate, located at the base and apex of the soft robotic cardiac matrix, respectively.
The design was developed using a finite element model.
During contraction of the soft robotic cardiac matrix, the soft shell collapses, forming endocardial folds.
The graphs illustrate the isovolumetric pressure generated by the prototype and the ejected volume during contraction, as functions of actuator pressure, for two tested prototypes (eight actuators and twelve actuators). The prototype with twelve actuators generates a higher isovolumetric pressure and exhibits a higher ejection fraction compared to the prototype with eight actuators.
In conclusion, the prototype with twelve McKibben actuators, integrating an Aramid braided mesh, features a bioinspired myocardial orientation. The endocardial shell forms longitudinal endocardial folds, generates physiological isovolumetric pressures, and achieves an ejection fraction of 68% against an afterload pressure of 90 mmHg.


 
