# Supplementary material for: Design of a Soft Robotic Artificial Cardiac Wall
Source: Artif Organs. 2025 Mar 12;49(8):1265–76. doi: 10.1111/aor.14978 (PMC12269355; doi:10.1111/aor.14978)
Supplement: Supplementary file 2 — Appendix S1. [file AOR-49-1265-s001.zip › aor14978-sup-0015-Video_S2_Transcription_file.txt]

-Design of a soft robotic cardiac matrix-
Video Experimental Tests
 
Two setups were developed to evaluate the isovolumetric pressure generated by the soft robotic cardiac matrix during the isovolumetric phase of systole and the volume of fluid ejected during the ejection phase of systole.
Isovolumetric Phase Tests: Videos of the tests on prototypes with eight actuators (left) and twelve actuators (right) are provided. During testing, the pressure in the actuators is progressively increased, while the pressure sensor records the data.
Ejection Phase Tests: Videos of the tests on prototypes with eight actuators (left) and twelve actuators (right) are provided. During testing under optimal conditions, the actuators are pressurized before applying the ventricular afterload pressure. Under suboptimal conditions, the ventricular preload pressure is applied before actuator pressurization.
Key Findings: Experimental evidence indicates that the number of actuators in the myocardium affects the constrictive force on the endocardial shell and the stability of the inner folds. Additionally, the actuating pressure and the preload/afterload pressures significantly influence the ejection fraction.
