# Supplementary material for: Design of a Soft Robotic Artificial Cardiac Wall
Source: Artif Organs. 2025 Mar 12;49(8):1265–76. doi: 10.1111/aor.14978 (PMC12269355; doi:10.1111/aor.14978)
Supplement: Supplementary file 2 — Appendix S1. [file AOR-49-1265-s001.zip › aor14978-sup-0016-Video_S3_Transcription_file.txt]

-Design of a soft robotic cardiac matrix-
Endocardial folds: a qualitative study 

The experimental setup for visualizing the formation of endocardial folds consists of:
(1) Laparoscope with integrated camera for observing the shape of the endocardial shell.
(2) Loading circuit for the ventricle to simulate preload and afterload pressures.
(3) Actuation circuit for enabling contraction and relaxation of the artificial myocardium.
(4) Soft robotic cardiac matrix.
Experimental Protocol:
(1) Set the ventricular preload pressure.
(2) Set the maximum actuation pressure for the artificial myocardium.
(3) Set the actuation frequency of the artificial myocardium.
(4) Observe the formation of inner folds in the endocardial shell.
During the experimental tests, the actuators were pressurized from 0 kPa to 120 kPa in defined pressure steps. The folds initially formed in a helical direction and then transitioned to a longitudinal orientation. Meanwhile, the pressure in the ventricle increased up to 80 mmHg.
A noticeable difference was observed in the endocardial folds when comparing ventricular pressures of 0 mmHg and 120 mmHg: folds at higher ventricular pressure were less pronounced. Snapshots taken at increasing actuation pressures in the artificial myocardium (60 kPa, 90 kPa, and 120 kPa) demonstrated that higher pressures result in improved contraction during systole.

Key Findings: Higher actuation pressure in the artificial myocardium leads to greater volumetric reduction. Increased ventricular pressure results in smaller, less pronounced endocardial folds. Manufacturing quality has a significant impact on fold formation. A specific design of the endocardial layer could reduce variability in fold formation among different prototypes.
